# Supplementary material for: Plasma and urinary concentrations of arachidonic acid-derived eicosanoids are associated with diabetic kidney disease
Source: EXCLI J. 2021 Mar 18;20:698–708. doi: 10.17179/excli2021-3408 (PMC8144539; doi:10.17179/excli2021-3408)
Supplement: Supplementary data [file EXCLI-20-698-s-002.xlsx]

## Sheet: raw data to Figs. 1-6
Supplementary Table S1: Demographic and clinical raw data utilized to generate the results depicted in Figures 2 to 6. The table also shows urinary and plasma concentrations of the biomarkers assayed in each patient. Because of the large size of the table, it has been uploaded to a public repository, where it can be accessed at DOI 10.6084/m9.figshare.14135081 . HT, hypertension; DM, diabetes mel…
Anonymous code	Age	Woman(0)/Man(1)	Weight	Case (1)/Control (0)	Dialysis (0=NO;1=YES)	MDRD(mL/min)	Albuminuria(mg/24h)	Urinary Creatinine(mg/mL)	Smoking(0=NO;1=YES)	HT(0=NO;1=YES)	DM(0=NO;1=YES)	CV history(0=NO;1=YES)	Hyperlipidemia(0=NO;1=YES)	DHET_14_15_Plasma(ng/L)	DHET_11_12_Plasma(ng/L)	HETE_20_Plasma(ng/L)	HETE_20_Urine(ng/mL)	HETE20Urine/Creatinine(ng/mg)
1 W	53	1	91.5	0	0	>60	90	0.63	1	1	0	0	0	461	393	415	4.02	6.4
2 W	62	0	105	1	0	40	4.8	0.61	1	1	1	1	1	335	156	153
3 W	75	1	101	1	0	25	1185.25	0.75	1	0	1	1	0	191	201	305	1.09	1.45
4 W	66	1	95	0	0	>60	35.48	0.86	0	1	0	0	0	521	429	486	10.13	11.78
5 W	74	1	92	0	0	>60	28	0.28	1	1	0	1	1	225	268	252	1.57	5.62
6 W	67	1	70	0	0	>60	51.66	0.99	1	1	1	0	0	394	397	352	2.4	2.42
7 W	76	0	61	0	0	>60	1.92	1.33	0	1	0	1	0	428	303	405	14.01	10.53
8 W	60	1	73	1	0	46	1369.86	0.66	1	1	1	1	0	476	326	277	0.87	1.32
9 W	64	1	105	0	0	18	8581.04	0.72	1	1	1	1	1	289	301	326	0.02	0.02
10 W	71	1	87	1	0	16.1	2929.4	0.55	1	1	1	1	0	129		366
11 W	66	1	97	1	0	59.1	2108.3	0.82	1	1	1	0	0	499	290	315	1.01	1.23
12 W	55	1	107	1	0	>60	198	0.76	0	1	1	0	0	1750	892	561	3.29	4.32
13 W	78	0	89.6	0	0	22	287.52	0.61	0	1	0	0	0	776	218	543	0.76	1.25
14 W	78	0	80	0	0	34	22.8	0.75	0	1	0	1	0	860	365	402	2.4	3.2
15 W	58	1	93	0	0	>60	209.75	0.75	1	0	0	0	0	695	383	413	1.81	2.42
16 W	76	1	133	0	0	>60	8.4	0.95	0	1	1	0	0	459	313	153	13.23	13.93
18 W	70	0	76	0	0	59	8.8	0.49	0	1	0	1	0	316		153	5.13	10.47
19 W	58	0	56	0	0	>60	4	0.98	1	1	0	1	0	574	214	245	22.95	23.42
20 W	65	0	66	0	0	58	0.4	0.65	1	1	0	0	0	806	244	243	1.47	2.25
21 W	70	1	89.5	0	0	>60	5565	0.56	0	1	0	0	0	1011	342	153	0.09	0.16
22 W	64	0	63	0	0	>60	5.6	0.44	1	1	0	1	0	419	399	153
23 W	24	0	53	0	0				0	0	0	0	0				3.91
24 W	44	1	83	0	0				0	0	0	0	0				3.6
25 W	68	0	82	1	0	>60	25.83	0.5	0	1	1	0	0	556	485	290	0.99	1.97
26 W	78	0	74	0	0	>60	0.34	0.55	0	1	0	1	0	514	340	349
27 W	67	1	97	0	0	>60	24	0.57	1	1	0	0	0	490	512	399	3.5	6.13
28 W	52	0	60	0	0	>60	4.05	0.96	0	0	0	0	0	362	373	153	2.88	3
29 W	63	1	85.7	0	0	>60	2.7	0.79	0	0	0	0	0	417	485	523	0.22	0.27
30 W	51	1	68	0	0	>60	6.1	0.3	0	1	0	0	0	622	354	623	22.36	74.54
31 W	42	1	67	0	0	16	642.5	0.4	0	0	0	0	0	462	335	367	0.22	0.56
32 W	58	1	68.7	1	0	46	378.73	1.12	1	0	1	1	1	358	227	307	3.47	3.1
33 W	63	0	65	0	0	>60		0.53	0	1	0	1	1	450	378	291	5.36	10.12
34 W	69	1	81	0	0	>60	12.41	0.97	1	0	0	0	0	454	292	378	6.25	6.45
35 W	64	1	80	0	0	>60	366.03	0.55	0	1	0	0	0	371	243	401	6.78	12.33
36 W	40	0	60	0	0	>60	3.23	0.93	0	0	0	0	0	683	635	521	1.8	1.94
37 W	77	1	92	1	0	50	18.29	0.78	1	1	1	1	1	367	390	570	5.64	7.23
38 W	20	1	85	0	0	>60	6.84	1.38	0	0	0	0	0	986	431	168	10.13	7.34
39 W	80	1	79	1	0	54	251.63	0.91	1	0	1	1	0	269	226	312	2.05	2.25
40 W	69	0	58	0	0	>60	6.88	0.78	0	1	0	0	0	207	166	360	129.86	166.48
41 W	73	1	79.8	0	0	>60	3.88	0.84	1	1	0	1	1	217	163	168	0.25	0.3
42 W	55	0	50	0	0	>60	5.9	1.08	0	0	0	0	0	177	165	315	1.74	1.61
43 W	60	0	57	0	0	>60	5.8	0.65	0	0	1	0	0	1155	529	683	4.91	7.55
44 W	61	1	98	0	0	>60	12	0.74	0	1	0	0	0	969	391	442	8.22	11.1
45 W	69	1	81	0	0	>60	172.8	0.82	1	1	0	0	0	211	220	168	3.27	3.99
46 W	64	1	74	0	0	35	3.25	1.28	1	1	0	0	0	194	224	168	2.69	2.1
47 W	60	1	80	0	0	>60	129.39	0.9	0	0	0	0	0	1064	418	168	0.08	0.09
48 W	67	0	92	1	0	>60	5.6	0.37	1	1	1	1	0	983	386	374	10.77	29.1
49 W	47	1	99	0	0	>60	0.68	0.98	1	1	0	0	0	569	214	212	2.1	2.14
50 W	49	1	62	0	0	29	600.6	0.54	1	0	0	0	0	786	291	418	0.83	1.54
51 W	77	1	101	0	0	46	17.12	0.98	1	1	0	1	0	1193	416	623	38.83	39.62
52 W	75	1	76.4	1	0	35	437.04	0.66	1	1	1	1	0	362	132	259	2.77	4.2
53 W	67	1	110	1	0	37.7		0.69	1	1	1	0	1	342	384	168	0.5	0.73
54 W	53	1	85	0	0	48	27.4	0.51	1	0	0	0	0	304	195	168	4.77	9.35
55 W	65	1	62.8	0	0	36	318.6	0.77	1	1	0	1	1	657	97	342	0.23	0.3
56 W	69	1	82.8	1	0	46	2673.68	1.29	1	1	1	0	0	645	128	426	0.71	0.55
57 W	59	1	104.5	0	0	>60		0.66	1	0	0	1	0	756	202	168	0.28	0.43
58 W	38	1	120	0	0	>60	19.32	1.17	0	1	0	0	0	874	299	490	1.82	1.55
59 W	63	0	73	0	0	54	181.72	0.51	0	0	0	0	0	208	131	284	0.44	0.87
60 W	60	1	84.5	1	0	>60	979.02	0.76	1	0	1	0	0	277	162	208	5.85	7.7
61 W	53	0	57	0	0	>60	2.73	0.96	0	1	0	0	0	1246	398	168	2.25	2.34
62 W	39	1	80.6	0	0	>60	14.4	1.21	0	1	0	1	0	896	228	520	4.4	3.63
63 W	69	0	84	0	0	>60	12.04	0.66	0	1	1	1	0	622	274	168	3.77	5.71
64 W	75	1	72	1	0	37	90.92	0.64	0	1	1	1	1	609	231	168	3.33	5.2
65 W	72	1	75	0	0	>60	41.71	0.62	0	1	0	0	0	330	122	168	10.82	17.44
66 W	51	1	82	0	0	>60	9.75	0.64	0	0	0	0	0	508	183	252	19.13	29.9
67 W	48	1	86	0	0	>60	48.3	0.75	0	1	0	0	0	504	167	168	1.88	2.5
68 W	50	0	70	0	0	>60	2.1	1.02	1	1	0	0	0	674	288	422	0.53	0.52
69 W	60	1	79	1	0	52	174.59	0.84	1	1	1	1	0	949	509	168	1.86	2.22
70 W	69	1	78	0	0	>60	24.9	1.42	1	1	0	0	0	550	140	358	1.09	0.77
71 W	68	0	72	0	0	49	532	0.53	0	1	0	1	1	533	290	627	1.56	2.94
72 W	59	1	92	1	0	>60	417	0.54	1	1	1	0	0	618	230	319	10.04	18.57
73 W	58	1	71	0	0	>60		2.22	1	1	0	0	0	1797	694	622	11.23	5.06
74 W	64	0	62	0	0	>60	11.06	0.35	1	1	0	1	0	1442	344	410	4.49	12.82
75 W	60	1	66	0	0	>60	8.03	1.37	1	1	0	1	0	598	222	259	3.73	2.72
76 W	70	1	66	1	0	>60	72.8	0.51	1	1	1	1	0	1407	497	932	0.45	0.89
77 W	45	1	89	0	0	>60	37.8	1.29	0	1	0	0	0	1746	445	447	17.76	13.77
78 W	75	1	85	0	0	35	400.9	0.88	1	0	0	0	0	858	263	249	0.15	0.17
79 W	73	1	87.7	1	0	>60	16	0.7	1	1	1	1	0	1237	612	609	4.42	6.31
80 W	54	1	110	0	0	>60	4.4	1.06	1	1	0	0	0	627	358	515	5.02	4.73
81 W	56	1	95	0	0	>60	7.44	1.61	0	1	0	1	0	359	312	168	9.03	5.61
82 W	60	1	73.4	0	0	40	3.45	0.96	0	1	0	0	0	889	275	400	6.06	6.31
83 W	57	1	106.5	0	0	57	482.16	0.92	1	0	0	1	0	1096	712	569	2.2	2.39
84 W	30	1	95.3	0	0	>60	3.92	2.98	0	1	0	0	1	1128	627	633	1.15	0.39
85 W	65	0	70	0	0	>60	10.24	0.57	0	1	0	0	0	707	302	375	7.41	13
86 W	51	1	92	0	0	>60	326.04	0.55	1	1	0	1	0	341	268	259	2.84	5.17
87 W	74	1	86	0	0	51	142.5	0.77	0	1	0	0	1	701	369	473	5.6	7.27
88 W	66	1	100	0	0	46	543.48	1.04	1	0	0	0	0	784	179	419	1.54	1.48
89 W	65	0	63	0	0	41.2	3.84	0.75	0	1	0	0	0	738	238	516	5.02	6.68
90 W	56	0	55	0	0	>60	28.4	0.41	0	0	0	0	0	689	195	168	5.04	12.3
91 W	58	0	56.8	0	0	>60	2.81	0.7	1	1	0	0	0	377	294	196	5.78	8.25
92 W	67	0	94	1	0	>60	102.62	0.38	0	0	1	1	0	338		168	1.9	5.01
93 W	37	0	55	0	0	>60	8.96	0.75	0	0	0	0	0	210	115	168	5.07	6.76
94 W	43	0	63	0	0	>60	10.8	0.53	1	0	0	0	0	1212	314	251	31.43	59.31
95 W	29	0	46	0	0	>60	6.75	0.7	0	0	0	0	0	318	104	168	11.05	15.79
96 W	49	1	80	0	0	>60	16.08	0.57	0	1	0	0	0	323	117	168	12.12	21.27
97 W	82	1	66	1	0	54	87.08	1.16	1	1	1	1	0	240	103	521	13.33	11.49
98 W	70	0	48	0	0	>60	111.15	0.42	1	0	0	0	0	420	170	441	9.62	22.9
99 W	66	1	96	0	0	>60	10.85	1.33	1	1	0	0	0	902	321	697	4.66	3.5
100 W	49	1	82.5	0	0	>60	1.8	0.95	1	1	0	0	0	282	166	204	1.93	2.03
101 W	52	1	73	1	0	>60	206.1	0.53	0	0	1	0	0	632	172	235	5.13	9.68
102 W	66	0	84	0	0	>60	11.07	0.52	0	1	0	1	0	533	210	470	21.35	41.05
103 W	67	1	75	1	0	47.9	124.88	0.54	1	1	1	1	0	398	141	168	7.49	13.91
104 W	73	0	72	0	0	>60	7.99	0.47	1	1	1	0	1	975	368	729	4.46	9.5
105 W	49	0	90	0	0	>60		0.55	1	0	0	0	0	545	240	168	8.44	15.35
106 W	60	1	79	1	0	24.02		0.54	1	0	1	0	0	168	152	198
107 W	58	1	85	0	0	>60	0.75	0.99	1	1	0	0	0	664	366	168	9.44	9.53
108 W	79	0	65	1	0	30	168	0.41	1	0	1	1	0	250	202	168	0.17	0.42
109 W	56	1	72	0	0	>60	6.24	1.33	1	1	0	1	0	531	264	470	10.21	7.68
110 W	43	1	111.8	0	0	>60	51.6	1.2	1	1	0	1	0	463	304	369	5.72	4.76
111 W	38	0	55.5	0	0	>60	8.1	0.75	0	1	0	0	0	546	264	201	9.53	12.7
112 W	53	0	35.2	0	0	30	2699.28	0.3	1	0	1	1	0	384	203	452	7.29	24.64
113 W	31	1	72	1	0	33	671.72	0.62	0	0	1	0	0	1829	1304	1802	1.57	2.53
114 W	45	1	116	0	0	59	41.34	0.94	1	1	0	0	0	731	534	168	9.85	10.48
115 W	65	0	90	1	0	40	3380.52	0.38	0	1	1	1	0	407	253	660
116 W	47	1	94	0	0	>60	25.2	1.34	0	0	0	0	0	1318	457	556	9.56	7.13
117 W	62	0	89	0	0	>60	5	0.92	0	1	0	0	0	471	223	400	9.69	10.56
118 W	63	1	82	0	0	>60	6.88	0.84	0	1	0	0	0	625	512	619	9.82	11.69
119 W	60	1	89.4	0	0	>60		0.63	1	1	0	0	0	585	449	360	10.33	16.35
120 W	27	0	62	0	0	>60	57.75	1.18	0	1	0	0	0	383	235	168	2.33	1.97
121 W	48	1	90	0	0	>60		0.9	0	1	0	0	0	514	227	251	10.85	12.05
122 W	55	0	71	0	0	>60	6.5	0.97	0	1	0	0	0	670	187	168	8.91	9.23
123 W	59	1	90	0	0	59	93.15	0.97	1	1	0	0	1	731	243	273	9.52	9.82
124 W	49	0	61.9	0	0	>60		0.28	1	1	0	0	0	972	337	314	8.29	30.13
125 W	66	0	90	0	0	19.3	940.52	0.41	0	1	1	1	1	368	251	611
127 W	78	0	96	0	0	40	8.67	0.81	0	1	0	1	0	231	129	168	10.05	12.41
128 W	50	1	86.2	0	0	>60	294.11	1.55	1	1	0	1	0	1761	425	614	12.51	8.05
129 W	59	0	62	0	0	>60	20.16	0.51	0	0	0	0	0	746	353	410	0.02	0.05
130 W	69	1	72	0	0	>60		0.43	1	1	0	0	0	889	348	246	9.3	21.64
131 W	59	1	80	0	0	>60	79.38	0.92	1	1	0	1	1	1158	214	338	10.68	11.61
132 W	57	1	74.8	0	0	39.09	14.58	0.61	1	1	0	0	0	1200	425	168	9.14	15.1
133 W	46	1	63.1	0	0	>60	182.75	0.39	0	1	0	0	1	573	238	168	8.9	22.63
134 W	69	1	98	1	0	>60	1272.43	0.71	1	1	1	1	1	901	463	272	2.04	2.87
135 W	61	0	81	1	0	22	1174.5	0.46	0	1	1	1	1	749	189	306	1.21	2.63
136 W	71	1	100	1	0	35	174.3	0.53	0	1	1	0	0	404	160	483	10.05	18.96
137 W	70	0	60	0	0	28.7	8.14	1.03	0	0	0	1	1	1199	370	168	9.88	9.63
138 W	62	1	86	0	0	35	12.47	0.55	0	1	0	1	0	447	436	471	8.81	16.01
139 W	60	1	93	1	0	10.2	1362.8	0.56	1	1	1	0	0	422	134	168	0.37	0.65
140 W	52	1	63	0	0	32	62	0.44	1	0	0	0	0	476	168	227	10.53	23.92
141 W	41	0	74	0	0	>60	16.95	0.8	0	1	0	0	0	205	208	168	9.11	11.39
142 W	57	0	57	0	0	>60		0.66	0	0	0	0	0	656	569	168	8.47	12.83
143 W	59	1	59	1	0	14		0.44	0	1	1	1	0	218		245	8.36	19
144 W	73	0	59	0	0	>60	9.03	0.34	0	1	0	1	0	316	78	168	9.5	27.93
145 W	74	1	84	0	0	>60	23.92	1.51	0	1	0	1	0	420	232	168	9.45	6.26
146 W	73	1	90	1	0	46.1		0.64	0	1	1	1	0	106	76	168	0.95	1.49
147 W	68	1	68	0	0	>60	7.41	0.48	1	1	1	1	0	551	155	428	13.33	27.78
148 W	39	0	91	1	0	>60		0.47	1	0	1	1	0	175	95	305	2.89	6.16
149 W	46	0	71	0	0	>60	424.71	0.71	0	0	0	0	0	436	350	168
150 W	41	1	103	0	0	>60		0.67	0	1	0	1	0	289	203	336	9.52	14.21
151 W	78	1	92.6	1	0	30.8	1081.6	0.94	1	1	1	1	1	418	208	240	9.63	10.24
152 W	32	1	81	0	0	>60		1.12	0	1	0	0	0	1199	497	414	8	7.14
153 W	70	1	83	1	0	15.3	1413.6	0.5	1	1	1	1	1	130	150	168	2.07	4.12
154 W	68	1	70	0	0	>60	8.55	0.66	0	1	0	1	1	432	175	443
155 W	63	1	95	1	0	38	5929	0.63	0	1	1	1	0	345	105	168
156 W	45	1	105	0	0	>60		1.59	0	1	0	0	0	694	260	222	9.11	5.73
157 W	50	0	76.5	0	0	>60		1.4	1	1	0	0	0	456	191	247	8.91	6.37
158 W	41	1	86	0	0	>60		0.67	1	1	0	0	0	465	169	168	1.89	2.83
159 W	61	1	78	0	0	>60	6.38	1.09	0	1	0	0	0	395	213	168	4.27	3.93
160 W	79	0	62	1	0	24.6	78.18	0.7	0	1	1	0	1	291	221	227	5.4	7.75
161 W	66	0	65	1	0	49	111.54	0.35	1	0	1	0	1	394	209	323	0.25	0.7
162 W	65	1	87	1	0	48.8	1063.53	0.94	1	1	1	1	0	654	509	168	0.95	1.01
163 W	72	0	55	0	0	>60		0.28	1	1	0	1	1	294	130	168	0.66	2.34
164 W	77	1	95	1	0	33	11.07	0.63	1	1	1	1	0	505	413	548	6.5	10.32
165 W	41	0	62.2	1	0	>60		0.36	1	0	1	0	0	374	238	168	1.1	3.07
166 W	68	0	78	0	0	>60	17.51	1.43	0	1	0	0	0	246	161	168	8.28	5.79
167 W	80	1	67	1	0	29	85.17	0.49	1	1	1	1	0	597	258	168	0.36	0.73
168 W	74	1		0	0	49	30.26	0.54	0	1	0	1	0	185	144	168	2.88	5.34
169 W	73	1	77.5	0	0	32.2	261.17	0.47	0	0	0	1	1	389	248	489	0.81	1.7
170 W	22	1	90	0	0	>60	16.32	1.6	0	0	0	0	0	196	91	168	3.9	2.43
171 W	75	0	64	1	0	44	1.56	0.43	0	1	1	0	1	152		168	2.68	6.23
172 W	58	1	80	0	0	>60	9	0.19	1	1	0	0	1	452	168	282	0.53	2.8
173 W	54	1	106	1	0	22.8	3677.1	0.41	1	1	1	1	1	269	203	168	0.39	0.95
174 W	63	1	107	0	0	>60		1.84	1	1	0	1	0	790	305	485	25.42	13.83
175 W	61	1	75	0	0	32.75		0.52	0	1	0	0	1	76	105	168	0.61	1.17
176 W	55	1	62	1	0	23.8	17.75	0.53	1	1	1	1	0	213	123	168	0.21	0.39
177 W	33	0	67	0	0	>60	7.84		0	1	0	1	0	311	191	354	7.33
178 W	75	1	90	0	0	>60	2.28	1.29	0	1	0	0	0	666	261	168	6.69	5.18
179 W	60	1	90	0	0	>60	419.95	0.32	1	1	0	0	0	224	87	168	1.46	4.56
180 W	75	1	96	1	0	33	31.2	0.44	0	1	1	1	0	358	166	168	5.44	12.36
181 W	73	1	76	1	0	31	98.7	0.43	0	0	1	1	0	522	115	297	1.96	4.55
182 W	68	1	79	1	0	48.4	278.4	1.07	1	0	1	1	0	409	189	296	1.28	1.2
183 W	54	0	114	0	0	58	3.3	0.98	0	1	0	1	0	529	161	168	21.83	22.28
184 W	57	0	73	1	0	35.5	2.1	1.01	1	1	1	1	0	126		448	2	1.99
185 W	47	0	53	1	0	28	52.36	0.58	1	0	1	1	0	335	205	168	2.29	3.95
186 W	0	0	92	0	0				1	0	0	0	0	513	160	168	19.22
187 W	52	0	62	0	0	>60	3.92	0.56	1	1	0	0	0	480	329	467	3.26	5.82
188 W	37	0	64	0	0	>60		0.5	0	1	0	1	1	211	129	390	11.77	23.55
189 W	72	1	87	1	0	51.1	213.13	1	1	1	1	1	1	414	300	298	1.76	1.77
190 W	49	0	85	0	0	>60	22.81		0	1	0	0	0	221	98	252	3.65
191 W	42	1	85	0	0	>60	34.96	0.63	0	1	0	1	0	246	142	228	1.23	1.95
192 W	59	1	102.7	0	0	>60	7	1.49	0	1	0	1	0	266	155	168	4.6	3.09
193 W	43	1	77	0	0	>60	2.85	1.35	1	0	0	0	0	213	133	247	7.43	5.51
194 W	37	0	75	0	0	38	18.27	0.52	0	0	0	0	0	162	131	168	0.86	1.66
195 W	51	0	107	1	0	>60	90.4	0.75	1	1	1	1	0	655	275	238	0.76	1.01
196W	52	1	69	0	0	52	7.97	0.94	1	1	1	0	1	713	73	664	1.75	1.86
197 W	49	1	77	0	0	>60	22.3	1.93	0	1	0	1	0	462	174	168	4.11	2.13
198 W	61	1	79.4	1	0	52.4	715.23	0.57	1	1	1	0	1	121	78	263	3.58	6.24
199 W	67	1	89.4	0	0	>60	4.25	0.6	1	0	0	0	0	568	285	213	5.48	9.13
200 W	58	0	65	0	0	>60	3.77	0.43	1	0	0	0	0	576	227	168	1.88	4.42
201 W	38	0	58	0	0	>60	11.4	1.5	0	0	0	0	0	240	184	168	1.2	0.8
202 W	65	0	77	1	0	42	6525.74	0.52	1	1	1	1	0	265	108	168	1.3	2.5
203W	54	1	84	0	0	>60	49.93	1.57	0	1	0	1	0	206	145	168	4.02	2.56
204W	76	1	65	0	0	>60	9.8	0.71	0	1	0	0	0	651	245	357	3.12	4.39
205W	44	0	91	0	0	>60	5.88	0.58	0	1	0	1	0	771	385	361	17.56	30.27
206W	60	1	86	0	0	29	123	0.7	1	1	0	1	1	561	193	168	4.69	6.7
207W	61	1	80	1	0	53	520.08	1.17	1	1	1	1	1	131	136	168	0.99	0.84
208W	57	1	82	0	0	57.4	2.7	0.35	0	1	0	0	0	578	269	441	0.14	0.4
209W	89	1	90	1	0	36	14.28	0.42	1	1	1	1	1	184	98	212	39.43	93.87
210W	58	1	106.4	0	0	>60	11.04	0.75	1	0	1	1	0	537	286	656	140.63	187.5
211W	61	0	65	0	0	>60	3.74	0.5	1	1	0	0	0	647	360	168	3.23	6.47
212W	62	0	67	0	0	>60	7.75	0.48	0	0	0	0	0	504	316	168	1.88	3.93
213W	48	0	82	0	0	>60	7.95	0.4	1	1	0	1	0	522	199	466	9.96	24.9
214W	55	0	103.4	0	0	>60	32	0.39	1	1	1	0	0	438	171	168	2.16	5.56
215W	72	0	61	0	0	>60	34.74	0.35	0	1	0	0	1	993	354	389	4.48	12.81
216W	56	1	84	0	0	60	3	0.7	1	0	0	0	1	443	263	246	2.87	4.1
217W	59	0	67	0	0	>60	4.06	0.31	0	1	0	0	0	335	202	168	1.72	5.54
218W	60	1	139	1	0	>60	5.7	0.55	1	1	1	1	0	644	134	168	11.15	20.27
219W	50	1	82	0	0	>60	97.92	0.64	0	1	0	0	0	659	242	261	1.48	2.32
220W	65	0	74	0	0	>60	15.02	0.42	0	1	0	0	0	367	155	244	1.58	3.76
221W	53	0	59	0	0	>60	5.9	0.79	0	0	0	0	0	619	350	289	0.12	0.15
222W	67	1	94	0	0		6.75	0.85	1	1	0	1	1	369	311	800	0.32	0.38
223W	73	1	77	0	0	32	11	0.45	1	1	0	0	0	364	231	520	0.2	0.45
224W	73	0	73	1	0	37	375.07	0.6	1	1	1	0	0	308	147	168	1.26	2.09
225W	63	1	78	1	0	43.4	473.37	0.8	1	1	1	0	1	522	210	168	0.1	0.12
226W	69	0	100	1	0	>60	268.5	0.44	0	1	1	0	0	558	334	506	0.85	1.93
227W	61	0	68	1	0	>60	32.56	0.6	0	1	1	1	1	2000	1981	282	5.63	9.38
228W	71	1	73	0	0	>60	4.16	0.76	1	0	0	0	0	352	212	168	4.17	5.49
229W	50	0	66	0	0	>60	8.75	0.46	0	0	0	0	0	397	228	258	0.63	1.38
230W	66	0	52	0	0	>60	6.75	0.88	0	1	0	1	1	566	413	240	0.93	1.06
231W	48	1	83	0	0	>60		0.5	1	1	0	1	0	575	426	318	0.79	1.58
232W	45	1	96.6	0	0	>60	47.2	0.97	0	1	0	1	0	365	265	168	0.42	0.43
233W	83	1	82	0	0	>60	29.97	0.48	1	1	0	0	0	498	370	340	1.66	3.45
234W	61	0	87	0	0	>60	19.8	0.58	1	1	0	0	0	1024	612	841	0.26	0.45
235W	41	1	101	0	0	>60	11.6	1.2	0	0	0	0	0	511	423	323	0.23	0.19
236W	68	1	105	1	0	>60	17.67	0.83	1	1	1	0	0	1965	1893	398	2.33	2.8
237W	74	0	73	0	0	38.29		0.38	0	1	0	0	1	544	493	604	0.99	2.6
238W	74	1	77.5	0	0	>60	13.09	1.04	0	1	1	0	0	772	493	630	1.28	1.23
239W	66	1	90.7	0	0	>60		0.9	1	1	0	1	1	414	122	241	0.61	0.67
240W	67	0	69	0	0	>60	5.88	0.63	0	1	0	0	0	473	346	253	0.49	0.77
241W	65	1	82	0	0	>60	7.74	0.59	1	1	0	1	0	314	188	587	35.93	60.89
242W	49	1	85	0	0	>60	1.84	1.2	0	1	0	1	0	698	294		3.34	2.78
243W	76	1	66	0	0	38.6	13.2	0.73	0	0	0	1	0	347	88	126	1.2	1.65
244W	36	1	87	0	0	>60	5.46	0.83	0	1	0	0	0	350	305	593	0.9	1.09
245W	57	0	63.5	0	0	>60	9.45	0.68	1	1	0	1	0	248	141	168	0.51	0.74
246W	77	1	77	1	0	28.9	415.2	0.55	1	1	1	0	0	546	342	212	0.93	1.67
247W	68	1	97	0	0	>60		1.09	1	1	0	1	0	431	219	404	6.95	6.38
248W	69	0	85	0	0	>60	39.27	0.65	0	1	0	1	0	340	307	168	0.08	0.12
249W	42	1	75.2	0	0	>60	3.8	1.06	1	0	0	0	0	409	230	326	1.57	1.48
250W	62	0	109	0	0	>60	2.45	0.83	0	1	0	1	0	300	205	168	1.93	2.32
251W	58	0	66	0	0	>60	8.5	0.61	0	0	0	0	0	565	499	253	1.48	2.42
252W	34	0	87	0	0	>60	7.6	0.41	1	1	0	0	0	216		168	0.12	0.29
253W	69	1	74	0	0	>60			0	1	0	0	0	226	223	296	0.84
254W	72	1	94	0	0	38	204.62	0.62	1	1	1	1	0	178	130	228	8.99	14.49
255W	59	0	55	0	0	>60	25.84	0.48	0	1	0	1	0	881	414	349	0.26	0.54
256W	83	0	69	1	0	46	40.8	0.32	0	1	1	1	1	362	237	236	0.31	0.96
257W	19	0	50	0	0	>60	64.28	2.25	0	1	0	0	0	192	156	289	5.25	2.33
258W	60	0	132	0	0	54.1	4.93	0.37	0	1	0	1	1	407	269	295	2.67	7.18
259W	60	1	102	0	0	59	96.22	1.13	0	0	0	1	0	375	318	279	0.74	0.65
260W	56	1	130	1	0	35.3	1186.08	0.89	1	1	1	1	0	412	224	168	0.77	0.86
261W	59	1	85	1	0	48.3	327.25	0.79	1	1	1	1	1	731	447	298	0.62	0.78
262W	58	0	63.6	0	0	>60	22.57	0.39	1	0	0	0	1	309	289	168	1.86	4.77
263W	50	1	110	0	0	>60	7.2	0.66	1	1	0	1	1	470	133	168	10.15	15.3
264W	54	1	101.2	1	0	>60	1423.71	0.93	0	1	1	0	0	318	190	464	0.54	0.58
265W	60	1	79.6	1	0	25.3	13.44	0.54	1	0	1	1	0	249		168	0.67	1.24
266W	58	0	73	0	0	>60	5.98	0.65	0	1	1	0	1	130	100	452	1.04	1.6
267W	55	1	87	0	0	>60	3.42		1	1	0	0	0	355	239	293	1.24
268W	65	1	86.4	0	0	37.6	7.68	0.77	1	1	0	0	0	327	276	168	1.09	1.42
270W	57	1	87	0	0	>60	3	1.17	1	1	0	0	1	355	373	168	12.02	10.27
271W	58	0	65	0	0	>60	116.18	0.17	1	1	0	0	0	369	363	168	0.1	0.56
272W	68	1	95.9	1	0	>60	18.87	0.85	0	1	1	1	0	256	204	168	0.94	1.1
273W	47	1	120	1	0	>60	229.68	0.4	0	1	1	0	0	222	155	168	1.59	3.97
275W	45	0	79.1	0	0	>60	4	0.53	0	1	0	0	0	525	147	216	3.54	6.68
276W	46	1	142	0	0	>60	149.2	0.22	1	1	0	0	0	496	498	379	4.36	20.11
277W	55	0	116	0	0	41	11.31	0.47	1	1	0	0	0	256	213	236	0.15	0.33
278W	65	1	85	1	0	42	724.9	0.88	1	1	1	0	1	671	479	290	0.44	0.5
279W	72	0	76	1	0	38	16.61	0.61	0	1	1	0	1	485	429	355	2.41	3.96
280W	63	1	88	0	0	43		0.91	1	1	0	0	1	926	304	567	14.86	16.33
281W	72	1	89	1	0	52	350.35	0.5	1	1	1	0	1	226	173		2.77	5.54
282W	59	1	73	1	0	22	4663.63	0.76	1	1	1	1	0	396	235		0.13	0.17
1 D.B.	83	0	69.5	1	1				0	1	1	1	0	292	244	382
2 D.B.	53	0	88	1	1				0	1	1	1	1	242	218	337
3 D.B.	78	0	78.5	1	1				0	1	1	1	1	1292	973	386
4 D.B.	81	1	89.5	1	1				0	1	1	1	1	282	241	532
5 D.B.	69	1	79	1	1				1	1	1	1	1	226	87	757
6 D.B.	51	1	101	1	1				1	1	1	0	1	348	153	168
7 D.B.	78	1	72.5	1	1				1	1	1	1	1	365	272	499
8 D.B.	70	1	83	1	1				1	1	1	1	0	401	171	449
9 D.B.	58	1	58	1	1				1	1	1	0	0	290	281	407
10 D.B.	81	1	89.5	1	1				0	1	1	1	1	782	260	607
11 D.B.	75	0	110	1	1				0	1	1	1	0	374	161	665
12 D.B.	68	0		1	1				0	1	1	1	1	573	315	671
13 D.B.	79	1	91	1	1				0	1	1	1	0	195	146	277
14 D.B.	49	1	51	1	1				1	1	1	0	0	1279	875	168
15 D.B.	57	1	68.5	1	1				1	1	1	0	0	297	142	646
16 D.B.	75	1	74.5	1	1				1	1	1	1	1	333	113	368
17 D.B.	69	1	88.5	1	1				1	1	1	1	1	288	132	509
18 D.B.	63	1	83.5	1	1				1	1	1	1	1	1162	607	168
19 D.B.	67	1	69.5	1	1				1	1	1	1	1	174	95	168
20 D.B.	81	1	66	1	1				0	1	1	1	1	333	194	168
21 D.B.	74	1	64.5	1	1				1	1	1	1	0	516	323	540
22 D.B.	76	0	55	1	1				0	1	1	0	0	214	174	168
23 D.B.	81	0	66.5	1	1				0	1	1	1	1	338	104	643
24 D.B.	85	0	56.5	1	1				0	1	1	1	1	255	91	168
25 D.B.	82	1	71.5	1	1				1	0	1	1	0	404	185	373
26 D.B.	44	1	109.5	1	1				0	1	1	1	1	254	86	168
27 D.B.	70	1	58	1	1				1	1	1	1	0	422	233	168
28 D.B.	83	0	70	1	1				0	1	1	1	1	167	89	243
29 D.B.	69	1	93	1	1				0	1	1	1	1	191	132	168
1 D.LL.	54	1	88	1	1				1	1	1	1	1	217	174	168
2 D.LL.	84	1	82.5	1	1				0	1	1	1	0	407	316	168
3 D.LL.	74	1	58.5	1	1				1	1	1	1	0	349	145	857
4 D.LL.	80	0	62	1	1				0	1	1	1	0	313	105	168
5 D.LL.	74	1	51.5	1	1				1	1	1	1	1	430	206	168
6 D.LL.	68	1	77.5	1	1				0	1	1	1	1	270	89	441
7 D..LL.	62	1	77.5	1	1				1	1	1	1	1	402	194	168
8 D.LL.	75	0	75.5	1	1				0	0	1	0	1	259	108	429
1 D.Z.	80	0	53.5	1	1				0	1	1	1	1	230	167	279
2 D.Z.	68	1	69.5	1	1				1	1	1	1	1	222		168
3 D.Z.	71	1	91	1	1				0	1	1	1	1	400	232	200
4 D.Z.	75	1	64.5	1	1				1	1	1	1	1	220	124	168
5 D.Z.	82	1	72.5	1	1				0	1	1	1	0	681	327	355
6 D.Z.	81	0	63.5	1	1				0	1	1	1	0	262	178	168
7 D.Z.	84	1		1	1				1	1	1	1	0	324	109	168
8 D.Z.	63	1	93	1	1				1	1	1	1	0	350	116	168
9 D.Z.	59	1	68.5	1	1				1	1	1	1	0	306	152	168
10 D.Z.	70	1	59.5	1	1				1	1	1	1	0	327	183	358
11 D.Z.	87	0	83	1	1				0	1	1	0	0	380	181	168
12 D.Z.	67	1	83	1	1				1	1	1	1	1	324	209	370
13 D.Z.	53	1	66.5	1	1				0	1	1	1	0	689	604	292
14 D.Z.	88	1	77.5	1	1				1	1	1	1	1	508	240	338
15 D.Z.	65	1	92.5	1	1				1	1	1	1	1	532	272	685
16 D.Z.	56	1	98	1	1				1	1	1	1	1	519	268	448
17 D.Z.	79	0	65	1	1				0	1	1	1	0	541	173	581
18 D.Z.	82	1	67	1	1				0	1	1	1	0	333	215	168
19 D.Z.	62	0	67	1	1				0	1	1	1	0	263	139	332
